# Supplementary material for: Health Characteristics of Patients with Cystic Fibrosis whose Genotype Includes a Variant of the Nucleotide Sequence c.3140-16T>A and Functional Analysis of this Variant
Source: Genes (Basel). 2021 May 28;12(6):837. doi: 10.3390/genes12060837 (PMC8229552; doi:10.3390/genes12060837)
Supplement: Supplementary file 1 [file genes-12-00837-s001.zip]

Archive with 1 entries (1 files):
- genes-1213332-supplementary.pdf
